# Supplementary material for: Defining a metagenomic threshold for detecting low abundances of Providencia alcalifaciens in canine faecal samples
Source: Front Cell Infect Microbiol. 2024 Feb 28;14:1305742. doi: 10.3389/fcimb.2024.1305742 (PMC10933104; doi:10.3389/fcimb.2024.1305742)
Supplement: Supplementary file 2 [file DataSheet_2.xlsx]

## Sheet: H1H_passedQC
Sample
DNA_H1H_1_A4
DNA_H1H_1_A5
DNA_H1H_1_A6
DNA_H1H_1_B1
DNA_H1H_1_B5
DNA_H1H_1_C3
DNA_H1H_1_D6
DNA_H1H_1_E4
DNA_H1H_1_E6
DNA_H1H_1_F5
DNA_H1H_1_H3
DNA_H1H_1_H6
DNA_H1H_10_A3
DNA_H1H_10_B6
DNA_H1H_10_C2
DNA_H1H_10_D6
DNA_H1H_10_F5
DNA_H1H_10_G2
DNA_H1H_10_H2
DNA_H1H_10_H3
DNA_H1H_10_H5
DNA_H1H_11_A9
DNA_H1H_11_B3
DNA_H1H_11_C3
DNA_H1H_11_D4
DNA_H1H_11_E4
DNA_H1H_12_B4
DNA_H1H_12_C1
DNA_H1H_12_C3
DNA_H1H_12_D1
DNA_H1H_12_D3
DNA_H1H_12_E3
DNA_H1H_12_G3
DNA_H1H_12_H2
DNA_H1H_13_A2
DNA_H1H_13_A4
DNA_H1H_13_B2
DNA_H1H_13_B4
DNA_H1H_13_B6
DNA_H1H_13_D5
DNA_H1H_13_E2
DNA_H1H_13_F4
DNA_H1H_13_G4
DNA_H1H_13_H3
DNA_H1H_14_A6
DNA_H1H_14_B1
DNA_H1H_14_B6
DNA_H1H_14_C1
DNA_H1H_14_C5
DNA_H1H_14_D6
DNA_H1H_14_E5
DNA_H1H_14_E6
DNA_H1H_14_H5
DNA_H1H_15_A10
DNA_H1H_15_A4
DNA_H1H_15_B11
DNA_H1H_15_B2
DNA_H1H_15_B6
DNA_H1H_15_B7
DNA_H1H_15_C6
DNA_H1H_15_C7
DNA_H1H_15_D10
DNA_H1H_15_D12
DNA_H1H_15_D9
DNA_H1H_15_E2
DNA_H1H_15_E9
DNA_H1H_15_F10
DNA_H1H_15_F9
DNA_H1H_15_G10
DNA_H1H_15_G2
DNA_H1H_15_G5
DNA_H1H_16_A1
DNA_H1H_16_A2
DNA_H1H_16_A3
DNA_H1H_16_B1
DNA_H1H_16_B3
DNA_H1H_16_B4
DNA_H1H_16_C2
DNA_H1H_16_C4
DNA_H1H_16_C6
DNA_H1H_16_D2
DNA_H1H_16_D5
DNA_H1H_16_E3
DNA_H1H_16_F2
DNA_H1H_16_F6
DNA_H1H_16_G1
DNA_H1H_16_H1
DNA_H1H_17_A6
DNA_H1H_17_C3
DNA_H1H_17_E4
DNA_H1H_17_F3
DNA_H1H_18_A2
DNA_H1H_18_A6
DNA_H1H_18_B5
DNA_H1H_18_C3
DNA_H1H_18_C6
DNA_H1H_18_D3
DNA_H1H_18_D6
DNA_H1H_18_E3
DNA_H1H_18_F1
DNA_H1H_18_F2
DNA_H1H_18_F4
DNA_H1H_18_G1
DNA_H1H_18_H1
DNA_H1H_18_H2
DNA_H1H_18_H5
DNA_H1H_19_B1
DNA_H1H_19_C4
DNA_H1H_19_E5
DNA_H1H_19_F5
DNA_H1H_19_G2
DNA_H1H_19_G3
DNA_H1H_20_D1
DNA_H1H_21_A2
DNA_H1H_21_C2
DNA_H1H_21_G5
DNA_H1H_22_B1
DNA_H1H_22_B2
DNA_H1H_22_C1
DNA_H1H_22_C2
DNA_H1H_22_C5
DNA_H1H_22_G1
DNA_H1H_22_G4
DNA_H1H_23_B5
DNA_H1H_23_C5
DNA_H1H_23_D1
DNA_H1H_23_D5
DNA_H1H_23_E3
DNA_H1H_23_F3
DNA_H1H_23_G4
DNA_H1H_24_A1
DNA_H1H_24_B4
DNA_H1H_24_C4
DNA_H1H_24_E2
DNA_H1H_24_F2
DNA_H1H_24_G1
DNA_H1H_24_G3
DNA_H1H_25_A5
DNA_H1H_25_A6
DNA_H1H_25_B2
DNA_H1H_25_C5
DNA_H1H_25_D3
DNA_H1H_25_E3
DNA_H1H_25_G2
DNA_H1H_25_H2
DNA_H1H_26_A3
DNA_H1H_26_A5
DNA_H1H_26_B3
DNA_H1H_26_B5
DNA_H1H_26_E1
DNA_H1H_26_E3
DNA_H1H_26_E5
DNA_H1H_26_F4
DNA_H1H_26_H1
DNA_H1H_26_H2
DNA_H1H_27_A4
DNA_H1H_27_B4
DNA_H1H_27_C4
DNA_H1H_27_C5
DNA_H1H_27_D2
DNA_H1H_27_D5
DNA_H1H_27_E5
DNA_H1H_27_H5
DNA_H1H_28_A1
DNA_H1H_28_A3
DNA_H1H_28_A4
DNA_H1H_28_B3
DNA_H1H_28_B4
DNA_H1H_28_B5
DNA_H1H_28_C5
DNA_H1H_28_D1
DNA_H1H_28_D3
DNA_H1H_28_D6
DNA_H1H_28_E4
DNA_H1H_28_F4
DNA_H1H_28_G3
DNA_H1H_28_G4
DNA_H1H_28_G5
DNA_H1H_28_H3
DNA_H1H_29_C1
DNA_H1H_29_C2
DNA_H1H_29_D1
DNA_H1H_29_E3
DNA_H1H_29_F1
DNA_H1H_30_A4
DNA_H1H_30_C2
DNA_H1H_30_C4
DNA_H1H_30_D2
DNA_H1H_30_D5
DNA_H1H_30_E3
DNA_H1H_30_F2
DNA_H1H_30_F4
DNA_H1H_30_G3
DNA_H1H_32_A10
DNA_H1H_32_A6
DNA_H1H_32_A7
DNA_H1H_32_B1
DNA_H1H_32_B11
DNA_H1H_32_B12
DNA_H1H_32_C10
DNA_H1H_32_C11
DNA_H1H_32_C12
DNA_H1H_32_C5
DNA_H1H_32_C6
DNA_H1H_32_C7
DNA_H1H_32_D1
DNA_H1H_32_D11
DNA_H1H_32_D4
DNA_H1H_32_D7
DNA_H1H_32_E10
DNA_H1H_32_E11
DNA_H1H_32_E3
DNA_H1H_32_E7
DNA_H1H_32_F10
DNA_H1H_32_F12
DNA_H1H_32_F4
DNA_H1H_32_G3
DNA_H1H_32_H3
DNA_H1H_32_H5
DNA_H1H_34_A1
DNA_H1H_34_A2
DNA_H1H_34_A4
DNA_H1H_34_B4
DNA_H1H_34_C8
DNA_H1H_34_C9
DNA_H1H_34_D11
DNA_H1H_34_D2
DNA_H1H_34_D4
DNA_H1H_34_D8
DNA_H1H_34_E1
DNA_H1H_34_E4
DNA_H1H_34_F7
DNA_H1H_34_G10
DNA_H1H_34_G7
DNA_H1H_34_G8
DNA_H1H_34_H1
DNA_H1H_34_H8
DNA_H1H_35_A10
DNA_H1H_35_A2
DNA_H1H_35_C1
DNA_H1H_35_C9
DNA_H1H_35_D9
DNA_H1H_35_F4
DNA_H1H_35_F5
DNA_H1H_35_F8
DNA_H1H_35_F9
DNA_H1H_35_G2
DNA_H1H_35_G3
DNA_H1H_35_G5
DNA_H1H_35_G9
DNA_H1H_35_H5
DNA_H1H_35_H8
DNA_H1H_35_H9
DNA_H1H_36_A3
DNA_H1H_36_A4
DNA_H1H_36_A5
DNA_H1H_36_B3
DNA_H1H_36_B6
DNA_H1H_36_C6
DNA_H1H_36_D5
DNA_H1H_36_E1
DNA_H1H_36_F1
DNA_H1H_36_F2
DNA_H1H_36_F4
DNA_H1H_36_H4
DNA_H1H_39_A3
DNA_H1H_39_B1
DNA_H1H_39_C8
DNA_H1H_39_D6
DNA_H1H_39_E11
DNA_H1H_39_E12
DNA_H1H_39_F7
DNA_H1H_39_H4
DNA_H1H_39_H9
DNA_H1H_4_A3
DNA_H1H_4_A6
DNA_H1H_4_B6
DNA_H1H_4_C1
DNA_H1H_4_D2
DNA_H1H_4_E2
DNA_H1H_4_E5
DNA_H1H_4_F1
DNA_H1H_4_F2
DNA_H1H_4_H5
DNA_H1H_40_B11
DNA_H1H_40_B6
DNA_H1H_40_C3
DNA_H1H_40_G10
DNA_H1H_40_G7
DNA_H1H_40_H10
DNA_H1H_41_B6
DNA_H1H_41_C5
DNA_H1H_41_D4
DNA_H1H_41_E4
DNA_H1H_41_H4
DNA_H1H_41_H5
DNA_H1H_42_A12
DNA_H1H_42_A6
DNA_H1H_42_D12
DNA_H1H_42_E12
DNA_H1H_42_H4
DNA_H1H_43_A12
DNA_H1H_43_B1
DNA_H1H_43_D10
DNA_H1H_43_D11
DNA_H1H_43_D3
DNA_H1H_43_E10
DNA_H1H_43_E11
DNA_H1H_43_E4
DNA_H1H_43_G3
DNA_H1H_43_H2
DNA_H1H_43_H5
DNA_H1H_48_A2
DNA_H1H_48_B3
DNA_H1H_48_B4
DNA_H1H_48_B6
DNA_H1H_48_C1
DNA_H1H_48_C4
DNA_H1H_48_G4
DNA_H1H_48_H2
DNA_H1H_49_B3
DNA_H1H_49_C4
DNA_H1H_49_D4
DNA_H1H_49_E4
DNA_H1H_49_F3
DNA_H1H_5_A1
DNA_H1H_5_A5
DNA_H1H_5_B5
DNA_H1H_5_C3
DNA_H1H_5_C6
DNA_H1H_5_E2
DNA_H1H_5_F6
DNA_H1H_5_G2
DNA_H1H_5_G4
DNA_H1H_5_G5
DNA_H1H_5_H4
DNA_H1H_54_A3
DNA_H1H_54_A7
DNA_H1H_54_C3
DNA_H1H_54_D3
DNA_H1H_54_D4
DNA_H1H_54_D7
DNA_H1H_54_F3
DNA_H1H_54_G2
DNA_H1H_54_G3
DNA_H1H_54_H1
DNA_H1H_54_H2
DNA_H1H_54_H3
DNA_H1H_6_C1
DNA_H1H_6_E4
DNA_H1H_6_F4
DNA_H1H_6_G5
DNA_H1H_6_H5
DNA_H1H_7_B3
DNA_H1H_9_B4
DNA_H1H_9_C1
DNA_H1H_9_D1
DNA_H1H_9_D3
DNA_H1H_9_D5
DNA_H1H_9_G4
DNA_H1H_9_G5
DNA_H1H_9_H5

## Sheet: H1H_Providencia_alcalifaciens
Sample	Reads P. alcalifaciens	Estimated unique k-mers P. alcalifaciens	P. alcalifaciens Bracken reads	Total Bracken reads	% P. alcalifaciens Bracken reads	Unique k-mers / reads ratios
DNA_H1H_1_A4	6	25	7	9535498	7.34099e-07	4.16667
DNA_H1H_1_A5	97	44	113	11173670	1.01131e-05	0.453608
DNA_H1H_1_A6	44	50	53	9306945	5.69467e-06	1.13636
DNA_H1H_1_B1	24	34	29	9066088	3.19873e-06	1.41667
DNA_H1H_1_B5	48	63	54	8083133	6.68058e-06	1.3125
DNA_H1H_1_C3	14	12	15	12062928	1.24348e-06	0.857143
DNA_H1H_1_D6	47	32	58	6564512	8.83539e-06	0.680851
DNA_H1H_1_E4	11	40	13	7798689	1.66695e-06	3.63636
DNA_H1H_1_E6	37	41	42	8877820	4.73089e-06	1.10811
DNA_H1H_1_F5	18	34	21	12036558	1.74468e-06	1.88889
DNA_H1H_1_H3	22	21	29	10723683	2.70429e-06	0.954545
DNA_H1H_1_H6	6	30	6	11875270	5.05252e-07	5
DNA_H1H_10_A3	105	36	127	7288495	1.74247e-05	0.342857
DNA_H1H_10_B6	7	21	10	12655769	7.90153e-07	3
DNA_H1H_10_C2	123	58	150	11581479	1.29517e-05	0.471545
DNA_H1H_10_D6	10	32	11	11140192	9.87416e-07	3.2
DNA_H1H_10_F5	26	30	32	12070430	2.65111e-06	1.15385
DNA_H1H_10_G2	200	22	248	8814494	2.81355e-05	0.11
DNA_H1H_10_H2	37	21	49	13146946	3.7271e-06	0.567568
DNA_H1H_10_H3	21	59	22	11153087	1.97255e-06	2.80952
DNA_H1H_10_H5	3	12	6	13265705	4.52294e-07	4
DNA_H1H_11_A9	5	13	5	6572775	7.60714e-07	2.6
DNA_H1H_11_B3	12	16	13	16050213	8.09958e-07	1.33333
DNA_H1H_11_C3	32	32	41	13149044	3.1181e-06	1
DNA_H1H_11_D4	19	36	21	13732121	1.52926e-06	1.89474
DNA_H1H_11_E4	11	28	14	6830047	2.04977e-06	2.54545
DNA_H1H_12_B4	90	46	128	7595078	1.6853e-05	0.511111
DNA_H1H_12_C1	100	43	119	5838462	2.03821e-05	0.43
DNA_H1H_12_C3	28	49	34	8287550	4.10254e-06	1.75
DNA_H1H_12_D1	9	35	11	10399297	1.05776e-06	3.88889
DNA_H1H_12_D3	4	48	5	14756288	3.38839e-07	12
DNA_H1H_12_E3	39	43	46	13039339	3.52779e-06	1.10256
DNA_H1H_12_G3	50	28	61	11898914	5.12652e-06	0.56
DNA_H1H_12_H2	34	52	43	10049553	4.2788e-06	1.52941
DNA_H1H_13_A2	65	21	76	8227456	9.23736e-06	0.323077
DNA_H1H_13_A4	94	36	116	12556762	9.23805e-06	0.382979
DNA_H1H_13_B2	140	62	168	9219215	1.82228e-05	0.442857
DNA_H1H_13_B4	48	30	51	14788273	3.44868e-06	0.625
DNA_H1H_13_B6	56	94	70	9879059	7.0857e-06	1.67857
DNA_H1H_13_D5	45	34	52	7727789	6.72896e-06	0.755556
DNA_H1H_13_E2	162	88	182	6502217	2.79905e-05	0.54321
DNA_H1H_13_F4	104	33	132	12484309	1.05733e-05	0.317308
DNA_H1H_13_G4	55	42	57	13950373	4.08591e-06	0.763636
DNA_H1H_13_H3	88	60	108	10708899	1.00851e-05	0.681818
DNA_H1H_14_A6	30	57	32	14587824	2.19361e-06	1.9
DNA_H1H_14_B1	128	967	134	7367255	1.81886e-05	7.55469
DNA_H1H_14_B6	59	32	79	7662774	1.03096e-05	0.542373
DNA_H1H_14_C1	8	22	8	17839252	4.48449e-07	2.75
DNA_H1H_14_C5	23	27	26	10681766	2.43405e-06	1.17391
DNA_H1H_14_D6	26	33	28	14171322	1.97582e-06	1.26923
DNA_H1H_14_E5	69	119	73	9574483	7.62443e-06	1.72464
DNA_H1H_14_E6	97	30	105	13243361	7.9285e-06	0.309278
DNA_H1H_14_H5	30	51	32	11775299	2.71755e-06	1.7
DNA_H1H_15_A10	48	31	58	12364723	4.69076e-06	0.645833
DNA_H1H_15_A4	51	101	59	7644145	7.71833e-06	1.98039
DNA_H1H_15_B11	161	60	196	7775415	2.52077e-05	0.372671
DNA_H1H_15_B2	30	68	31	9638864	3.21615e-06	2.26667
DNA_H1H_15_B6	19	27	22	5411371	4.06551e-06	1.42105
DNA_H1H_15_B7	28	43	32	10218694	3.13152e-06	1.53571
DNA_H1H_15_C6	102	58	127	9284363	1.36789e-05	0.568627
DNA_H1H_15_C7	85	60	100	6910049	1.44717e-05	0.705882
DNA_H1H_15_D10	36	31	50	14181048	3.52583e-06	0.861111
DNA_H1H_15_D12	159	20	175	8807003	1.98706e-05	0.125786
DNA_H1H_15_D9	59	63	61	8439728	7.22772e-06	1.0678
DNA_H1H_15_E2	75	96	81	8808080	9.1961e-06	1.28
DNA_H1H_15_E9	121	70	152	7935763	1.91538e-05	0.578512
DNA_H1H_15_F10	48	43	62	11141514	5.56477e-06	0.895833
DNA_H1H_15_F9	97	53	121	6268789	1.9302e-05	0.546392
DNA_H1H_15_G10	42	26	53	9858050	5.37632e-06	0.619048
DNA_H1H_15_G2	17	46	17	8896785	1.9108e-06	2.70588
DNA_H1H_15_G5	50	15	56	8550843	6.54906e-06	0.3
DNA_H1H_16_A1	92	35	107	8928174	1.19845e-05	0.380435
DNA_H1H_16_A2	111	91	116	8559971	1.35514e-05	0.81982
DNA_H1H_16_A3	109	58	131	9300962	1.40846e-05	0.53211
DNA_H1H_16_B1	63	71	69	10711174	6.44187e-06	1.12698
DNA_H1H_16_B3	112	91	134	9942316	1.34777e-05	0.8125
DNA_H1H_16_B4	161	46	195	6375787	3.05845e-05	0.285714
DNA_H1H_16_C2	98	66	116	9797314	1.184e-05	0.673469
DNA_H1H_16_C4	126	30	137	7681067	1.78361e-05	0.238095
DNA_H1H_16_C6	52	39	66	8765064	7.52989e-06	0.75
DNA_H1H_16_D2	32	48	36	14305094	2.51659e-06	1.5
DNA_H1H_16_D5	84	30	87	10598792	8.20848e-06	0.357143
DNA_H1H_16_E3	68	35	73	8281553	8.81477e-06	0.514706
DNA_H1H_16_F2	52	21	61	11200806	5.44604e-06	0.403846
DNA_H1H_16_F6	10	33	12	11153748	1.07587e-06	3.3
DNA_H1H_16_G1	123	98	151	5165117	2.92346e-05	0.796748
DNA_H1H_16_H1	89	72	95	10012456	9.48818e-06	0.808989
DNA_H1H_17_A6	109	480	122	11405894	1.06962e-05	4.40367
DNA_H1H_17_C3	28	36	30	13824810	2.17001e-06	1.28571
DNA_H1H_17_E4	36	27	41	10604026	3.86646e-06	0.75
DNA_H1H_17_F3	49	43	54	10089120	5.3523e-06	0.877551
DNA_H1H_18_A2	55	38	59	8338784	7.07537e-06	0.690909
DNA_H1H_18_A6	7	41	7	15778888	4.43631e-07	5.85714
DNA_H1H_18_B5	68	266	76	9058725	8.3897e-06	3.91176
DNA_H1H_18_C3	66	92	79	14609595	5.40741e-06	1.39394
DNA_H1H_18_C6	92	43	113	9488815	1.19088e-05	0.467391
DNA_H1H_18_D3	4680	138134	4925	15213348	0.000323729	29.5158
DNA_H1H_18_D6	45	43	56	11419921	4.90371e-06	0.955556
DNA_H1H_18_E3	70	70	91	10723866	8.48575e-06	1
DNA_H1H_18_F1	135	199	153	6427802	2.38028e-05	1.47407
DNA_H1H_18_F2	60	38	68	11348949	5.99174e-06	0.633333
DNA_H1H_18_F4	39	99	43	14242907	3.01905e-06	2.53846
DNA_H1H_18_G1	93	146	110	6485514	1.69609e-05	1.56989
DNA_H1H_18_H1	43	19	46	8152042	5.64276e-06	0.44186
DNA_H1H_18_H2	209	785	270	9756935	2.76726e-05	3.75598
DNA_H1H_18_H5	47	403	56	8045529	6.96039e-06	8.57447
DNA_H1H_19_B1	116	39	125	5312691	2.35286e-05	0.336207
DNA_H1H_19_C4	4	27	5	8405440	5.94853e-07	6.75
DNA_H1H_19_E5	103	28	133	3249523	4.09291e-05	0.271845
DNA_H1H_19_F5	83	52	85	5661555	1.50135e-05	0.626506
DNA_H1H_19_G2	105	69	128	5085443	2.51699e-05	0.657143
DNA_H1H_19_G3	36	39	43	6404838	6.71367e-06	1.08333
DNA_H1H_20_D1	116	56	136	9700200	1.40203e-05	0.482759
DNA_H1H_21_A2	86	39	99	6528246	1.51649e-05	0.453488
DNA_H1H_21_C2	21	34	24	7420493	3.23429e-06	1.61905
DNA_H1H_21_G5	57	37	58	4946417	1.17257e-05	0.649123
DNA_H1H_22_B1	16	19	20	11049761	1.80999e-06	1.1875
DNA_H1H_22_B2	33	24	36	7616297	4.72671e-06	0.727273
DNA_H1H_22_C1	61	74	67	6644594	1.00834e-05	1.21311
DNA_H1H_22_C2	47	30	55	7055864	7.79493e-06	0.638298
DNA_H1H_22_C5	2	22	2	12082916	1.65523e-07	11
DNA_H1H_22_G1	58	25	71	8094314	8.77159e-06	0.431034
DNA_H1H_22_G4	5	16	6	5250414	1.14277e-06	3.2
DNA_H1H_23_B5	7	21	7	18351049	3.8145e-07	3
DNA_H1H_23_C5	86	34	108	6427183	1.68036e-05	0.395349
DNA_H1H_23_D1	98	64	104	11829817	8.79134e-06	0.653061
DNA_H1H_23_D5	22	42	23	11302769	2.0349e-06	1.90909
DNA_H1H_23_E3	23	18	27	13746499	1.96414e-06	0.782609
DNA_H1H_23_F3	23971	340549	28182	3468649	0.00812478	14.2067
DNA_H1H_23_G4	43	36	53	8484647	6.24658e-06	0.837209
DNA_H1H_24_A1	41	67	44	5543889	7.93667e-06	1.63415
DNA_H1H_24_B4	43	33	53	6664304	7.95282e-06	0.767442
DNA_H1H_24_C4	19	21	22	3870314	5.68429e-06	1.10526
DNA_H1H_24_E2	33	22	42	6128815	6.85287e-06	0.666667
DNA_H1H_24_F2	45	474	47	5346275	8.79117e-06	10.5333
DNA_H1H_24_G1	56	27	73	6270800	1.16413e-05	0.482143
DNA_H1H_24_G3	12	17	12	9266448	1.29499e-06	1.41667
DNA_H1H_25_A5	80	38	87	5544965	1.56899e-05	0.475
DNA_H1H_25_A6	62	48	84	9461158	8.87841e-06	0.774194
DNA_H1H_25_B2	70	28	85	9246033	9.19313e-06	0.4
DNA_H1H_25_C5	27	49	33	5146848	6.41169e-06	1.81481
DNA_H1H_25_D3	57	48	70	6681005	1.04775e-05	0.842105
DNA_H1H_25_E3	70	47	83	5153520	1.61055e-05	0.671429
DNA_H1H_25_G2	101	53	113	4725191	2.39144e-05	0.524752
DNA_H1H_25_H2	236	817	247	5664203	4.36072e-05	3.46186
DNA_H1H_26_A3	115	73	124	6127280	2.02374e-05	0.634783
DNA_H1H_26_A5	40	40	48	9711435	4.94263e-06	1
DNA_H1H_26_B3	2882	28963	3204	7058040	0.00045395	10.0496
DNA_H1H_26_B5	34	47	42	11193737	3.7521e-06	1.38235
DNA_H1H_26_E1	4	8	4	10851546	3.68611e-07	2
DNA_H1H_26_E3	57	50	81	4552450	1.77926e-05	0.877193
DNA_H1H_26_E5	39	32	45	8478886	5.3073e-06	0.820513
DNA_H1H_26_F4	23	21	28	8310818	3.3691e-06	0.913043
DNA_H1H_26_H1	11	35	12	10448408	1.1485e-06	3.18182
DNA_H1H_26_H2	16	27	21	8098486	2.59308e-06	1.6875
DNA_H1H_27_A4	67	23	82	12840775	6.38591e-06	0.343284
DNA_H1H_27_B4	28	54	33	8535111	3.86638e-06	1.92857
DNA_H1H_27_C4	23	26	29	7129911	4.06737e-06	1.13043
DNA_H1H_27_C5	32	28	37	11549719	3.20354e-06	0.875
DNA_H1H_27_D2	35	55	35	9850964	3.55295e-06	1.57143
DNA_H1H_27_D5	73	28	89	8595057	1.03548e-05	0.383562
DNA_H1H_27_E5	125	33	161	6876077	2.34145e-05	0.264
DNA_H1H_27_H5	101	41	135	10634409	1.26946e-05	0.405941
DNA_H1H_28_A1	23	24	29	7917082	3.66297e-06	1.04348
DNA_H1H_28_A3	33	54	40	10759779	3.71755e-06	1.63636
DNA_H1H_28_A4	11	16	12	10979051	1.09299e-06	1.45455
DNA_H1H_28_B3	55	53	64	7650562	8.3654e-06	0.963636
DNA_H1H_28_B4	31	38	38	8887794	4.27553e-06	1.22581
DNA_H1H_28_C5	31	24	38	9030882	4.20778e-06	0.774194
DNA_H1H_28_D1	28	17	29	12005915	2.41548e-06	0.607143
DNA_H1H_28_D3	27	28	34	6435110	5.28351e-06	1.03704
DNA_H1H_28_D6	33	18	47	9306170	5.05041e-06	0.545455
DNA_H1H_28_E4	15	253	15	8320821	1.80271e-06	16.8667
DNA_H1H_28_F4	50	50	56	9109110	6.14769e-06	1
DNA_H1H_28_G3	27	48	33	8346177	3.95391e-06	1.77778
DNA_H1H_28_G4	11	23	13	6814815	1.90761e-06	2.09091
DNA_H1H_28_G5	14	19	18	8592422	2.09487e-06	1.35714
DNA_H1H_28_H3	23	31	26	12558206	2.07036e-06	1.34783
DNA_H1H_29_C1	119	15	144	9281645	1.55145e-05	0.12605
DNA_H1H_29_C2	38	47	43	7131661	6.02945e-06	1.23684
DNA_H1H_29_D1	72	14	75	8373127	8.95723e-06	0.194444
DNA_H1H_29_E3	154	24	197	4881197	4.0359e-05	0.155844
DNA_H1H_29_F1	101	24	124	14452606	8.57977e-06	0.237624
DNA_H1H_30_A4	22	26	27	4697438	5.74781e-06	1.18182
DNA_H1H_30_C2	63	35	68	4836026	1.40611e-05	0.555556
DNA_H1H_30_C4	13	24	14	9710994	1.44166e-06	1.84615
DNA_H1H_30_D2	69	48	77	6143511	1.25335e-05	0.695652
DNA_H1H_30_D5	1	12	1	6755338	1.48031e-07	12
DNA_H1H_30_E3	35	17	37	8474794	4.36589e-06	0.485714
DNA_H1H_30_F2	25	28	33	5665554	5.82467e-06	1.12
DNA_H1H_30_F4	53	21	59	13298857	4.43647e-06	0.396226
DNA_H1H_30_G3	81	40	103	5660833	1.81952e-05	0.493827
DNA_H1H_32_A10	76	42	95	12281583	7.73516e-06	0.552632
DNA_H1H_32_A6	40	27	52	12074625	4.30655e-06	0.675
DNA_H1H_32_A7	36	28	38	12269171	3.09719e-06	0.777778
DNA_H1H_32_B1	77	28	92	10488443	8.77156e-06	0.363636
DNA_H1H_32_B11	35	33	38	8112905	4.6839e-06	0.942857
DNA_H1H_32_B12	35	30	40	11602117	3.44765e-06	0.857143
DNA_H1H_32_C10	60	29	68	10166218	6.68882e-06	0.483333
DNA_H1H_32_C11	23	39	27	9471770	2.85058e-06	1.69565
DNA_H1H_32_C12	31	84	34	7103508	4.78637e-06	2.70968
DNA_H1H_32_C5	22	15	26	13075007	1.98853e-06	0.681818
DNA_H1H_32_C6	101	47	131	10749658	1.21864e-05	0.465347
DNA_H1H_32_C7	92	40	110	13479125	8.16077e-06	0.434783
DNA_H1H_32_D1	33	31	38	12305747	3.08799e-06	0.939394
DNA_H1H_32_D11	52	14	64	7772735	8.23391e-06	0.269231
DNA_H1H_32_D4	81	88	88	13323600	6.60482e-06	1.08642
DNA_H1H_32_D7	85	61	104	9316874	1.11625e-05	0.717647
DNA_H1H_32_E10	16	29	19	10803535	1.75868e-06	1.8125
DNA_H1H_32_E11	29	36	32	8522254	3.75488e-06	1.24138
DNA_H1H_32_E3	85	50	99	12520897	7.90678e-06	0.588235
DNA_H1H_32_E7	16	11	18	7593320	2.3705e-06	0.6875
DNA_H1H_32_F10	7	31	7	16215488	4.31686e-07	4.42857
DNA_H1H_32_F12	54	31	69	11302147	6.10503e-06	0.574074
DNA_H1H_32_G3	34	42	42	7588885	5.53441e-06	1.23529
DNA_H1H_32_H3	8	21	10	4877105	2.0504e-06	2.625
DNA_H1H_32_H5	49	49	61	12688377	4.80755e-06	1
DNA_H1H_34_A1	36	35	39	17295457	2.25493e-06	0.972222
DNA_H1H_34_A2	64	39	84	6892483	1.21872e-05	0.609375
DNA_H1H_34_A4	34	60	37	14480200	2.55521e-06	1.76471
DNA_H1H_34_B4	25	23	29	6807509	4.26e-06	0.92
DNA_H1H_34_C8	90	68	115	8027877	1.43251e-05	0.755556
DNA_H1H_34_C9	131	40	170	7501195	2.26631e-05	0.305344
DNA_H1H_34_D11	64	84	68	9545670	7.12365e-06	1.3125
DNA_H1H_34_D2	9	36	11	6290105	1.74878e-06	4
DNA_H1H_34_D4	58	75	72	15307978	4.70343e-06	1.2931
DNA_H1H_34_D8	173	40	190	10231659	1.85698e-05	0.231214
DNA_H1H_34_E1	54	25	66	7363482	8.96315e-06	0.462963
DNA_H1H_34_E4	3	25	3	10306601	2.91076e-07	8.33333
DNA_H1H_34_F7	15	38	19	11898502	1.59684e-06	2.53333
DNA_H1H_34_G10	8	22	9	16149336	5.57298e-07	2.75
DNA_H1H_34_G7	14	48	18	13661206	1.3176e-06	3.42857
DNA_H1H_34_G8	384	69	475	7150539	6.64286e-05	0.179688
DNA_H1H_34_H1	28	30	33	10170703	3.24461e-06	1.07143
DNA_H1H_34_H8	30	21	36	10325236	3.4866e-06	0.7
DNA_H1H_35_A10	67	44	79	13113652	6.02426e-06	0.656716
DNA_H1H_35_A2	139	51	177	11631699	1.5217e-05	0.366906
DNA_H1H_35_C1	22	57	26	7471601	3.47984e-06	2.59091
DNA_H1H_35_C9	60	78	65	6735318	9.65062e-06	1.3
DNA_H1H_35_D9	118	28	132	7271945	1.8152e-05	0.237288
DNA_H1H_35_F4	3	35	3	17213050	1.74286e-07	11.6667
DNA_H1H_35_F5	37	36	45	10156421	4.43069e-06	0.972973
DNA_H1H_35_F8	89	25	104	10164218	1.0232e-05	0.280899
DNA_H1H_35_F9	48	20	57	15166903	3.75818e-06	0.416667
DNA_H1H_35_G2	56	40	59	12458276	4.73581e-06	0.714286
DNA_H1H_35_G3	8	35	8	12052690	6.63752e-07	4.375
DNA_H1H_35_G5	64	70	70	8571844	8.16627e-06	1.09375
DNA_H1H_35_G9	32	25	42	11449298	3.66835e-06	0.78125
DNA_H1H_35_H5	34	45	39	9056676	4.30622e-06	1.32353
DNA_H1H_35_H8	30	24	34	7186330	4.7312e-06	0.8
DNA_H1H_35_H9	57	27	70	10176594	6.87853e-06	0.473684
DNA_H1H_36_A3	40	38	49	11101851	4.41368e-06	0.95
DNA_H1H_36_A4	40	31	46	9035829	5.09084e-06	0.775
DNA_H1H_36_A5	48	61	51	3769260	1.35305e-05	1.27083
DNA_H1H_36_B3	4	25	4	12804065	3.12401e-07	6.25
DNA_H1H_36_B6	13	37	15	13758365	1.09025e-06	2.84615
DNA_H1H_36_C6	40	49	47	10461637	4.4926e-06	1.225
DNA_H1H_36_D5	31	39	35	13289324	2.63369e-06	1.25806
DNA_H1H_36_E1	26	42	30	7376059	4.06721e-06	1.61538
DNA_H1H_36_F1	23	23	27	16047878	1.68247e-06	1
DNA_H1H_36_F2	39	47	48	13833955	3.46972e-06	1.20513
DNA_H1H_36_F4	39	16	45	4245122	1.06004e-05	0.410256
DNA_H1H_36_H4	54	27	65	6774293	9.5951e-06	0.5
DNA_H1H_39_A3	50	36	58	10526419	5.50995e-06	0.72
DNA_H1H_39_B1	21	34	23	9089933	2.53027e-06	1.61905
DNA_H1H_39_C8	81	38	84	5631110	1.49171e-05	0.469136
DNA_H1H_39_D6	19	50	22	16290188	1.35051e-06	2.63158
DNA_H1H_39_E11	43	37	51	14427836	3.53483e-06	0.860465
DNA_H1H_39_E12	41	48	47	9507874	4.94327e-06	1.17073
DNA_H1H_39_F7	47	51	53	10420560	5.0861e-06	1.08511
DNA_H1H_39_H4	24	50	29	12740453	2.27621e-06	2.08333
DNA_H1H_39_H9	77	37	89	5724670	1.55467e-05	0.480519
DNA_H1H_4_A3	103	26	130	3035942	4.28203e-05	0.252427
DNA_H1H_4_A6	49	275	60	1599831	3.7504e-05	5.61224
DNA_H1H_4_B6	22	41	24	11898881	2.017e-06	1.86364
DNA_H1H_4_C1	1	12	1	13013854	7.68412e-08	12
DNA_H1H_4_D2	57	26	65	10644712	6.10632e-06	0.45614
DNA_H1H_4_E2	70	30	80	6854307	1.16715e-05	0.428571
DNA_H1H_4_E5	7	27	9	8426252	1.06809e-06	3.85714
DNA_H1H_4_F1	88	51	107	7977096	1.34134e-05	0.579545
DNA_H1H_4_F2	160	35	199	5332190	3.73205e-05	0.21875
DNA_H1H_4_H5	11	29	14	10083362	1.38843e-06	2.63636
DNA_H1H_40_B11	41	29	48	7559345	6.34976e-06	0.707317
DNA_H1H_40_B6	18	26	20	6850276	2.91959e-06	1.44444
DNA_H1H_40_C3	21	19	25	13467011	1.85639e-06	0.904762
DNA_H1H_40_G10	33	74	42	9337063	4.4982e-06	2.24242
DNA_H1H_40_G7	85	68	100	10276155	9.73127e-06	0.8
DNA_H1H_40_H10	13	38	15	12178593	1.23167e-06	2.92308
DNA_H1H_41_B6	50	71	58	6008992	9.6522e-06	1.42
DNA_H1H_41_C5	174	39	203	12977089	1.5643e-05	0.224138
DNA_H1H_41_D4	57	36	72	9284950	7.75448e-06	0.631579
DNA_H1H_41_E4	19	38	20	12922018	1.54775e-06	2
DNA_H1H_41_H4	8	33	9	15647438	5.75174e-07	4.125
DNA_H1H_41_H5	72	27	94	11653074	8.06654e-06	0.375
DNA_H1H_42_A12	70	68	78	6804621	1.14628e-05	0.971429
DNA_H1H_42_A6	62	35	72	9623215	7.48191e-06	0.564516
DNA_H1H_42_D12	125	40	150	9506958	1.57779e-05	0.32
DNA_H1H_42_E12	57	60	67	6160706	1.08754e-05	1.05263
DNA_H1H_42_H4	27	23	32	9030520	3.54354e-06	0.851852
DNA_H1H_43_A12	33	60	38	10161647	3.73955e-06	1.81818
DNA_H1H_43_B1	97	28	125	13853353	9.02309e-06	0.28866
DNA_H1H_43_D10	117	41	136	10419375	1.30526e-05	0.350427
DNA_H1H_43_D11	63	61	78	10840847	7.19501e-06	0.968254
DNA_H1H_43_D3	97	56	112	10683435	1.04835e-05	0.57732
DNA_H1H_43_E10	128	50	158	6277640	2.51687e-05	0.390625
DNA_H1H_43_E11	132	51	150	9334828	1.60689e-05	0.386364
DNA_H1H_43_E4	76	43	90	5332857	1.68765e-05	0.565789
DNA_H1H_43_G3	89	65	109	5753593	1.89447e-05	0.730337
DNA_H1H_43_H2	139	58	170	5360685	3.17124e-05	0.417266
DNA_H1H_43_H5	84	67	94	6979851	1.34673e-05	0.797619
DNA_H1H_48_A2	89	52	106	10640621	9.96182e-06	0.58427
DNA_H1H_48_B3	64	32	71	9819893	7.23022e-06	0.5
DNA_H1H_48_B4	2	21	3	16626754	1.80432e-07	10.5
DNA_H1H_48_B6	128	24	174	10681283	1.62902e-05	0.1875
DNA_H1H_48_C1	90	27	106	11129167	9.52452e-06	0.3
DNA_H1H_48_C4	13	24	16	10217310	1.56597e-06	1.84615
DNA_H1H_48_G4	25	36	32	9735409	3.28697e-06	1.44
DNA_H1H_48_H2	17	23	20	12175493	1.64264e-06	1.35294
DNA_H1H_49_B3	11	16	11	17219809	6.38799e-07	1.45455
DNA_H1H_49_C4	87	27	98	10516939	9.3183e-06	0.310345
DNA_H1H_49_D4	42	38	47	10981666	4.27986e-06	0.904762
DNA_H1H_49_E4	96	55	105	9798429	1.0716e-05	0.572917
DNA_H1H_49_F3	74	52	80	14235119	5.6199e-06	0.702703
DNA_H1H_5_A1	69	36	90	6879427	1.30825e-05	0.521739
DNA_H1H_5_A5	61	53	76	7141219	1.06424e-05	0.868852
DNA_H1H_5_B5	77	41	86	8450785	1.01766e-05	0.532468
DNA_H1H_5_C3	53	60	60	8930192	6.71878e-06	1.13208
DNA_H1H_5_C6	29	32	37	8789215	4.2097e-06	1.10345
DNA_H1H_5_E2	26	40	32	7301688	4.38255e-06	1.53846
DNA_H1H_5_F6	28	26	34	7281806	4.66917e-06	0.928571
DNA_H1H_5_G2	37	36	42	8904299	4.71682e-06	0.972973
DNA_H1H_5_G4	1	18	1	7029356	1.42261e-07	18
DNA_H1H_5_G5	16	50	19	8845333	2.14803e-06	3.125
DNA_H1H_5_H4	66	33	81	6010581	1.34762e-05	0.5
DNA_H1H_54_A3	33	27	36	4165199	8.64304e-06	0.818182
DNA_H1H_54_A7	96	70	100	8240368	1.21354e-05	0.729167
DNA_H1H_54_C3	95	42	101	6041335	1.67182e-05	0.442105
DNA_H1H_54_D3	5	25	5	11570691	4.32126e-07	5
DNA_H1H_54_D4	51	59	57	3947224	1.44405e-05	1.15686
DNA_H1H_54_D7	70	57	80	8915137	8.9735e-06	0.814286
DNA_H1H_54_F3	12	26	12	11008568	1.09006e-06	2.16667
DNA_H1H_54_G2	29	50	32	12546904	2.55043e-06	1.72414
DNA_H1H_54_G3	10	38	11	7886447	1.3948e-06	3.8
DNA_H1H_54_H1	44	69	54	3577355	1.5095e-05	1.56818
DNA_H1H_54_H2	46	43	49	4727728	1.03644e-05	0.934783
DNA_H1H_54_H3	85	28	101	4703442	2.14736e-05	0.329412
DNA_H1H_6_C1	45	48	47	9049022	5.19393e-06	1.06667
DNA_H1H_6_E4	95	71	110	12033334	9.14127e-06	0.747368
DNA_H1H_6_F4	22	46	27	9496541	2.84314e-06	2.09091
DNA_H1H_6_G5	33	46	37	6028733	6.13728e-06	1.39394
DNA_H1H_6_H5	148	49	187	6509657	2.87266e-05	0.331081
DNA_H1H_7_B3	50	51	60	7277764	8.24429e-06	1.02
DNA_H1H_9_B4	189	101	260	8796402	2.95575e-05	0.534392
DNA_H1H_9_C1	47	41	62	13527403	4.58329e-06	0.87234
DNA_H1H_9_D1	101	37	125	9191709	1.35992e-05	0.366337
DNA_H1H_9_D3	13	81	13	12279159	1.0587e-06	6.23077
DNA_H1H_9_D5	92	101	107	8035527	1.33159e-05	1.09783
DNA_H1H_9_G4	64	42	80	7796355	1.02612e-05	0.65625
DNA_H1H_9_G5	32	37	37	12656662	2.92336e-06	1.15625
DNA_H1H_9_H5	58	39	69	11471341	6.01499e-06	0.672414
